# Supplementary material for: Multi-index analysis of climate change events recorded by loess-paleosol deposits in the upper Hanjiang River valley since MIS 3
Source: PLoS One. 2026 Mar 4;21(3):e0341061. doi: 10.1371/journal.pone.0341061 (PMC12959666; doi:10.1371/journal.pone.0341061)
Supplement: S1 File — (XLSX) [file pone.0341061.s001.xlsx]

## Sheet: Sheet1
Depth (cm)	Magentic susceptibility (×10-8m3/kg)	<4 μm (%)	4-16 μm (%)	16-63 μm (%)	>63 μm (%)	Clay/Silt ratio
0	197.4	10.7276	28.2428	35.3167	25.7129	0.16878
2	186.3	10.9125	25.143	36.6979	27.2466	0.176461
4	195	9.2978	25.0978	35.201	30.4034	0.154195
6	196.6	11.2754	27.6274	30.328	30.7692	0.194553
8	193.3	11.0869	27.8893	29.2619	31.7619	0.193992
10	192.9	9.41145	28.0821	28.5686	33.9378	0.166131
12	184.2	9.54516	25.0155	29.844	35.5953	0.173993
14	192.2	11.317	27.0304	29.2485	32.4041	0.201088
16	183.4	12.5212	29.1584	30.3856	27.9348	0.210285
18	179.6	10.3251	27.7942	29.8289	32.0518	0.179183
20	184.8	10.4682	25.5498	30.2352	33.7468	0.187653
22	181.1	8.82059	23.8453	30.6821	36.652	0.161764
24	180.4	8.37633	25.4628	32.4711	33.6898	0.144584
26	179.3	10.6883	26.064	30.549	32.6987	0.188796
28	183.1	8.13347	21.925	32.6738	37.2677	0.148968
30	176.3	9.5984	25.3858	30.2701	34.7457	0.17246
32	172.2	7.78201	21.1654	26.9714	44.0812	0.161664
34	176.3	8.60993	23.0745	28.2215	40.0941	0.167848
36	169.6	8.2215	24.4643	30.5072	36.807	0.149559
38	164.6	6.91748	20.4677	27.7535	44.8613	0.143453
40	167.4	7.48156	22.0166	28.0283	42.4735	0.149497
42	162.6	7.54808	20.1056	26.8468	45.4995	0.16076
44	164.5	9.58745	23.8054	27.7118	38.8954	0.186102
46	160.5	8.45078	21.5275	28.8656	41.1561	0.167697
48	155.8	6.93393	22.0231	27.536	43.507	0.139912
50	147.5	8.54889	24.3066	25.5364	41.6081	0.171516
52	143	8.4035	20.7333	25.6077	45.2555	0.18134
54	139.6	5.8902	16.2513	24.5696	53.2889	0.144294
56	134.8	9.24215	24.7895	26.1868	39.7815	0.181303
58	136.5	9.96984	23.4282	27.7785	38.8235	0.194698
60	152.9	10.0011	20.0012	30.0021	40.0014	0.200018
62	171.5	11.1473	20.9694	26.4044	41.4789	0.235305
64	152.4	14.9558	31.0428	30.7305	23.2709	0.242108
66	152.2	8.68987	22.6203	38.4147	30.2751	0.142375
68	156.3	5.25957	13.6365	52.9094	28.1945	0.0790367
70	160.7	8.62556	27.5754	46.0132	17.7858	0.117213
72	154.1	9.45792	27.255	37.4465	25.8406	0.146178
74	149.6	6.36929	15.9417	48.3508	29.3382	0.0990674
76	148.5	13.2131	29.3883	40.5726	16.826	0.188864
78	148.7	10.0449	27.1221	45.5527	17.2803	0.138217
80	144.6	11.7322	28.9972	42.1036	17.167	0.165008
82	140.7	10.1036	30.286	42.6052	17.0052	0.138612
84	148.9	13.3594	33.6164	37.2867	15.7375	0.188418
86	148.4	5.9046	15.3138	46.9588	31.8228	0.0948186
88	137.8	17.9395	32.3261	26.6104	23.124	0.304387
90	140.2	22.5592	34.6183	27.7567	15.0658	0.361671
92	147.4	20.9904	37.0503	26.4869	15.4724	0.330364
94	146.7	21.2347	35.1929	28.5116	15.0608	0.333331
96	145.2	21.0309	36.2794	28.7842	13.9055	0.323236
98	143.1	20.831	38.4989	27.1021	13.568	0.317541
100	148.1	22.161	37.6758	26.953	13.2102	0.342897
102	146	22.5136	35.4742	28.1436	13.8686	0.353888
104	145.2	22.0583	35.1991	29.2726	13.47	0.342139
106	148.6	20.3914	36.8742	26.3951	16.3393	0.322295
108	155.9	14.7063	32.6404	31.6899	20.9634	0.228606
110	158.9	22.1639	34.58	27.1535	16.1026	0.359025
112	158.4	24.0634	38.3528	25.5821	12.0017	0.376373
114	153.8	17.4824	34.7322	26.9921	20.7933	0.283234
116	162.6	22.6443	41.8685	25.8123	9.6749	0.334575
118	159.3	18.6821	34.9954	27.0612	19.2613	0.301049
120	163.3	20.4997	29.4213	27.5593	22.5197	0.359766
122	168.7	22.5727	34.2758	28.2111	14.9404	0.361239
124	167.4	19.2844	31.227	28.0008	21.4878	0.325597
126	164.7	19.001	31.007	28.0004	22.0012	0.322034
128	192.9	19.7086	30.5861	27.2903	22.415	0.340529
130	170	20.2737	35.2096	26.1614	18.3553	0.330347
132	179.6	16.128	27.3339	27.1217	29.4164	0.296168
134	181.5	21.6236	31.3648	26.7165	20.2951	0.372299
136	189.8	19.4758	33.1915	23.6186	23.7141	0.342823
138	204.1	20.1472	30.6367	28.3323	20.8838	0.341657
140	194.2	18.1044	28.2087	25.9617	27.7252	0.334212
142	198.6	18.3129	31.1513	27.0244	23.5114	0.314786
144	199	17.187	31.7495	28.265	22.7985	0.286381
146	194.1	18.4377	33.6443	24.5883	23.3297	0.316622
148	207.8	16.3282	25.779	26.3242	31.5686	0.313382
150	194.4	15.1262	29.3227	26.743	28.8081	0.269794
152	195.6	16.0099	30.0489	28.2991	25.6421	0.274386
154	184.8	18.6265	33.3594	24.4716	23.5425	0.322085
156	184.1	14.961	25.7468	25.2813	34.0109	0.293191
158	195.2	15.8503	25.42	25.7921	32.9376	0.309503
160	181.5	17.1705	27.2282	27.422	28.1793	0.314189
162	180.7	14.697	25.6568	26.2879	33.3583	0.282936
164	177.6	13.0343	26.1937	26.2667	34.5053	0.24846
166	173.3	16.0019	27.4822	26.7704	29.7455	0.294952
168	182.6	17.359	29.5715	24.6899	28.3796	0.319914
170	172.1	7.84746	19.9267	23.9124	48.3134	0.179006
172	174.8	10.3749	24.5901	25.9632	39.0718	0.205227
174	166.6	14.3265	24.9898	25.2956	35.3881	0.284904
176	162.9	14.7356	29.4531	22.3622	33.4491	0.284387
178	166.7	10.2586	24.5749	22.2938	42.8727	0.21888
180	159.5	12.1798	26.1247	23.6889	38.0066	0.244508
182	164.8	13.9655	24.5876	22.5018	38.9451	0.296574
184	156.7	16.3085	32.2342	23.8266	27.6307	0.290907
186	162.4	11.9609	23.0525	24.2212	40.7654	0.253014
188	149.1	11.8832	24.3382	24.1829	39.5957	0.244908
190	147.1	13.4494	27.0474	23.3096	36.1936	0.267081
192	155.2	14.8759	25.4891	24.4329	35.2021	0.297983
194	145.2	11.356	22.8603	23.5887	42.195	0.244483
196	143.7	11.689	24.3264	23.4496	40.535	0.244663
198	134.4	10.2716	22.2387	22.1479	45.3418	0.231412
200	132	10.0719	20.7124	22.9277	46.288	0.230795
202	134.5	9.53943	20.0181	24.6168	45.8257	0.213721
204	131.9	8.66322	17.8906	28.6127	44.8335	0.186293
206	135	10.4442	21.6424	24.7507	43.1627	0.225124
208	124.4	15.7052	26.1816	25.6525	32.4607	0.30299
210	125.7	9.6923	21.6627	26.0487	42.5963	0.203144
212	111.8	9.29013	20.7027	26.5468	43.4604	0.196619
214	116.7	9.19662	21.4314	31.476	37.896	0.173825
216	111.1	9.14132	20.6683	29.0731	41.1173	0.183777
218	103.5	9.26554	20.3016	27.6591	42.7738	0.19319
220	105.2	9.4862	20.5407	26.9001	43.073	0.199959
222	106.3	8.96075	18.8121	26.8246	45.4025	0.196349
224	105.5	9.60553	21.531	27.0246	41.8389	0.197826
226	103.7	10.4515	22.1503	27.7741	39.6241	0.209347
228	101.3	10.6238	22.0698	27.6011	39.7053	0.213884
230	118.2	13.154	25.3632	29.7383	31.7445	0.238723
232	127.8	11.6916	21.641	27.9212	38.7462	0.235898
234	136.1	14.4195	25.7285	29.3834	30.4686	0.26164
236	128.5	15.5729	27.5422	28.5745	28.3104	0.277509
238	138.1	14.5314	26.4319	28.608	30.4287	0.264016
240	140.7	14.4702	26.137	29.5306	29.8622	0.259939
242	141.8	14.8161	26.8914	27.1546	31.1379	0.274139
244	143.2	14.9734	27.1896	26.9239	30.9131	0.276704
246	144.8	14.1927	25.1703	27.5365	33.1005	0.269276
248	142.4	14.5926	24.967	27.0789	33.3615	0.280379
250	143.5	14.447	26.1798	28.3717	31.0015	0.264832
252	143.9	12.8273	24.2484	27.5917	35.3326	0.24744
254	143.7	13.434	24.1402	28.3118	34.114	0.25612
256	146.9	13.3529	23.9586	30.1623	32.5262	0.246724
258	141.3	13.0956	25.1587	27.3746	34.3711	0.249282
260	144.4	11.3562	21.669	27.3775	39.5973	0.231539
262	140.7	10.7586	20.4358	28.5074	40.2982	0.219818
264	140	10.722	20.6742	28.7035	39.9003	0.217143
266	138.2	11.0112	20.4633	27.9061	40.6194	0.227648
268	132.8	10.0308	19.1431	29.5088	41.3173	0.206175
270	125.1	10.6894	20.7461	30.3918	38.1727	0.209031
272	122.2	10.1389	19.0312	28.0062	42.8237	0.21555
274	121.7	10.8634	21.5495	30.2803	37.3068	0.209598
276	119.1	10.6391	20.5651	29.1884	39.6074	0.213836
278	116.7	11.4521	21.1823	30.6484	36.7172	0.220952
280	115	9.38722	19.287	31.2341	40.0917	0.185808
282	116.3	11.6339	25.2854	30.4654	32.6153	0.208677
284	115.9	11.1492	21.2261	35.4947	32.13	0.196563
286	105.6	9.94355	19.5532	33.2761	37.2272	0.188221
288	112.2	12.6831	24.3295	34.1102	28.8772	0.217029
290	110.4	12.8812	24.5271	36.8653	25.7264	0.209818
292	121.7	13.7314	25.9271	35.7862	24.5553	0.222503
294	111.8	14.4518	29.6996	32.3165	23.5321	0.233033
296	138	14.5961	27.046	33.2135	25.1444	0.242221
298	128	13.6776	28.4031	31.6726	26.2467	0.227673
300	153.7	14.0666	25.1929	32.181	28.5595	0.245174
302	155.4	16.5714	28.7695	37.0165	17.6426	0.251899
304	161.7	18.8223	32.1989	33.0827	15.8961	0.288325
306	161.1	17.1509	29.4528	35.8026	17.5937	0.262827
308	170.7	17.9357	32.0924	32.7237	17.2482	0.276717
310	168.7	16.9594	30.1871	33.8362	19.0173	0.264894
312	175.9	16.3398	29.9763	33.4323	20.2516	0.257691
314	175.7	17.5802	29.9092	36.3132	16.1974	0.265472
316	175.7	15.2153	27.4345	34.1896	23.1606	0.246905
318	178.1	13.3722	30.5515	33.6084	22.4679	0.20842
320	173	16.1551	29.749	33.2589	20.837	0.256398
322	170.9	14.9967	27.1694	34.808	23.0259	0.24197
324	176.3	15.6344	29.5955	33.8914	20.8787	0.246262
326	180	16.1013	29.3513	36.449	18.0984	0.244699
328	159.2	14.6638	29.6475	31.7226	23.9661	0.23894
330	186.9	15.7728	31.602	31.9826	20.6426	0.24806
332	185.6	14.6135	30.1915	32.316	22.879	0.233788
334	174	14.9393	28.0115	33.1665	23.8827	0.244194
336	173.5	15.2421	26.1124	32.4669	26.1786	0.260196
338	173.5	13.6843	27.28	31.8254	27.2103	0.231524
340	167.8	16.0185	30.9793	34.0371	18.9651	0.246376
342	159.6	16.7219	29.8322	33.0526	20.3933	0.265913
344	173.3	16.8719	28.8925	32.6068	21.6288	0.274343
346	174.2	17.0652	30.9641	31.8942	20.0765	0.271487
348	159.7	16.2058	31.7858	31.6959	20.3125	0.255283
350	164.5	15.2482	27.0284	32.1344	25.589	0.257733
352	156.9	16.5093	27.9317	34.4133	21.1457	0.264806
354	158.2	15.9469	26.6316	32.5699	24.8516	0.269366
356	155.7	15.8091	27.7147	34.8088	21.6674	0.252851
358	155.4	16.7832	27.9392	32.9649	22.3127	0.275568
360	154.4	15.6306	28.044	31.351	24.9744	0.263164
362	151.5	15.9923	29.0782	31.7282	23.2013	0.263004
364	147.2	17.1222	29.564	30.7595	22.5543	0.28384
366	143.1	14.5908	26.8506	32.7455	25.8131	0.244828
368	137.8	16.0412	30.7766	31.7145	21.4677	0.256696
370	123.4	16.13	28.077	32.0013	23.7917	0.268483
372	117.4	15.5239	26.9528	30.6561	26.8672	0.269471
374	115.6	14.4872	28.9222	29.1178	27.4728	0.249607
376	112.6	14.7615	26.1128	29.5137	29.612	0.265368
378	111.1	14.2044	26.6277	31.7651	27.4028	0.243256
380	103.9	10.108	27.9264	29.1977	32.7679	0.176948
382	99.3	9.47601	24.176	31.3284	35.0196	0.170725
384	100.9	10.1605	27.049	27.424	35.3665	0.186524
386	99.4	10.1749	26.5165	29.4664	33.8422	0.18175
388	97.7	9.70491	27.0388	31.6413	31.615	0.165387
390	101.7	7.99136	22.6317	30.7549	38.622	0.149688
392	96.9	9.49287	24.4102	26.0842	40.0127	0.187998
394	96.3	9.12918	24.744	28.0356	38.0912	0.172968
396	97	9.50527	25.5965	28.8781	36.0201	0.17449
398	90.7	9.38764	24.1697	25.7133	40.7294	0.188193
400	98.5	9.73279	25.2133	25.9128	39.1411	0.190368
402	87.4	10.1513	25.6353	26.8441	37.3693	0.193434
404	85.9	9.52442	24.5272	29.1942	36.7542	0.177293
406	84	10.2148	26.2992	27.229	36.257	0.19083
408	80.4	9.08403	25.7204	30.4176	34.778	0.161816
410	80	10.0384	25.6279	28.9129	35.4208	0.184053
412	86.3	10.0162	26.3675	27.9654	35.6509	0.184349
414	79.5	10.1219	26.3431	27.9639	35.5711	0.186383
416	87.2	9.16052	26.8606	26.9473	37.0316	0.170245
418	84	9.37697	26.2954	27.0769	37.2507	0.17569
420	81.5	9.89811	26.5922	27.6478	35.8619	0.182487
422	81.8	8.71979	25.4083	26.4208	39.4511	0.168241
424	77.6	9.30506	23.9492	27.25	39.4957	0.181742
426	78.2	8.86945	25.4451	29.3891	36.2963	0.16175
428	78.2	8.85511	22.8804	26.4888	41.7757	0.179365
430	77.8	8.91146	23.498	25.7708	41.8197	0.180874
432	78	7.98154	24.2087	26.2842	41.5256	0.158073
434	77.4	8.55595	22.5922	26.9527	41.8991	0.172691
436	75.6	8.40281	22.2146	26.8726	42.51	0.171181
438	76.7	7.211	20.1093	27.3004	45.3793	0.1521
440	77.4	8.13765	22.0358	25.7831	44.0435	0.170177
442	75.7	7.7786	20.3147	25.9947	45.912	0.16797
444	77.8	8.10334	20.5673	26.8458	44.4836	0.170909
446	74.8	9.0001	21.0005	27.0014	43.0021	0.1875
448	73.7	10.3013	22.4187	29.2034	38.0766	0.199552
450	72.8	7.09336	17.5955	25.1562	50.1549	0.16592
452	72.4	7.63059	22.3459	28.8274	41.1961	0.149113
454	72.2	7.18093	20.1813	28.4722	44.1656	0.147593
456	70.2	7.60849	17.7688	27.8576	46.7651	0.166756
458	68.5	8.25306	18.9661	26.9794	45.8014	0.179627
460	68	8.37826	21.0414	29.4979	41.0824	0.165777
462	67.6	9.18999	22.8833	29.3056	38.6211	0.176091
464	68.4	9.36093	22.2425	30.4032	37.9934	0.17781
466	70.4	9.94801	24.1162	29.6072	36.3286	0.185171
468	69.3	10.1817	25.8984	30.7187	33.2012	0.179834
470	65.6	10.204	24.2377	30.9797	34.5786	0.184797
472	66.3	10.6505	23.6014	31.3385	34.4096	0.193857
474	65.7	10.7306	24.4085	31.1779	33.683	0.193044
476	67.3	9.80951	25.5649	31.5483	33.0773	0.171756
478	68.7	9.15934	23.3946	31.4677	35.9784	0.166952
480	67.4	9.0549	28.9531	29.9741	32.0179	0.153662
482	69.5	10.126	31.0721	30.2611	28.5408	0.165098
484	68.7	9.60149	29.3858	31.8026	29.2101	0.156917
486	68.3	11.1639	28.3676	29.6305	30.838	0.192487
488	69.7	11.5766	30.4322	31.9278	26.0634	0.185641
490	69.4	11.1359	31.2093	32.4651	25.1897	0.174888
492	69.8	11.5336	30.1214	31.6222	26.7228	0.186798
494	70.4	12.3441	30.9947	30.6395	26.0217	0.20028
496	70.4	11.1397	30.6062	31.1174	27.1367	0.180477
498	72.2	11.9194	31.0528	30.4817	26.5461	0.193703
500	69	11.985	30.8467	29.8968	27.2715	0.197305
502	69.8	12.2623	29.9574	29.6127	28.1676	0.205847
504	69.3	12.6992	30.3181	28.3096	28.6731	0.216608
506	69.3	10.2919	28.9448	31.7464	29.0169	0.169578
508	69.6	11.4006	27.7807	29.4109	31.4078	0.19934
510	68.5	10.3561	28.4819	31.569	29.593	0.172455
512	69.6	11.2475	29.4806	29.6739	29.598	0.190138
514	69.3	10.7898	27.9091	30.7729	30.5282	0.183869
516	67.8	11.7558	26.7668	29.5874	31.89	0.208606
518	70.4	11.1305	27.3909	30.8971	30.5815	0.190957
520	69.6	10.6755	27.7195	30.3114	31.2936	0.183962
522	68	10.9178	26.7285	30.6234	31.7303	0.190365
524	68	10.1814	25.0761	30.8051	33.9374	0.182197
526	68.6	9.98256	25.5703	30.0503	34.3968	0.179476
528	68.6	10.5309	25.1588	30.1214	34.1889	0.1905
530	69.6	10.5407	26.9663	30.6046	31.8884	0.183091
532	70.7	9.76014	25.2328	30.7885	34.2186	0.174222
534	67.1	8.98036	23.3018	29.3413	38.3765	0.170589
536	72.2	8.82124	23.4751	33.9141	33.7896	0.153709
538	67.4	10.2329	20.5539	32.3873	36.8259	0.193288
540	68.5	9.58664	24.5011	31.5407	34.3716	0.171062
542	63.3	9.52936	26.2605	33.9443	30.2658	0.158282
544	60	9.70691	24.7912	32.4551	33.0468	0.169564
546	61.8	10.8524	23.0676	34.9683	31.1117	0.186995
548	62.2	9.69815	26.1048	34.4191	29.778	0.160237
550	57.4	10.264	22.0748	38.2555	29.4057	0.17013
552	59.3	10.3681	26.7448	35.0106	27.8765	0.16789
554	57.4	9.77792	26.5385	37.2156	26.468	0.153369
556	60	9.30767	26.0572	37.0512	27.5839	0.147487
558	58.2	9.88136	27.4944	35.846	26.7782	0.156004
560	58.5	9.28247	27.7128	36.9381	26.0666	0.143578
562	55.8	9.19196	26.4892	38.2788	26.04	0.141921
564	56.9	9.75861	26.7387	37.6938	25.8089	0.151455
566	55.6	9.58438	26.571	38.1476	25.697	0.148093
568	54.6	9.3581	26.9881	36.2016	27.4522	0.148095
570	54	9.49531	26.4901	37.3815	26.6331	0.148662
574	52.6	9.82806	25.5674	38.2848	26.3197	0.153919
578	51.1	9.26345	26.5962	39.2054	24.9349	0.140778
582	54.2	9.31156	26.4008	38.1897	26.0979	0.144163
586	53.1	10.2646	27.2807	38.6414	23.8133	0.155708
590	52.6	10.4772	27.6212	37.5858	24.3158	0.160676
594	53	10.2521	28.0677	37.6953	23.9849	0.155895
598	50	10.5694	29.9947	39.2933	20.1426	0.152543
602	50.3	11.459	31.059	38.9992	18.4828	0.163564
606	49.6	11.1206	29.2839	38.8927	20.7028	0.163115
610	49.7	11.9426	29.4215	39.5589	19.077	0.17313
614	49.5	10.978	28.9798	39.8731	20.1691	0.159441
618	49.4	11.062	30.2016	38.1549	20.5815	0.161828
622	50	10.9361	29.0984	38.3339	21.6316	0.162179
626	53.1	10.204	24.4642	38.9987	26.3331	0.160787
630	52.4	9.02594	24.3172	38.4663	28.1906	0.143763
634	51.1	10.2834	24.6914	37.4234	27.6018	0.165555
638	49.8	10.4344	28.766	38.6252	22.1744	0.154833
642	48.9	10.6126	29.7203	38.9293	20.7378	0.154591
646	49.3	11.3992	26.3941	39.9417	22.265	0.171841
650	48.7	9.03104	25.6452	38.7828	26.541	0.140173
654	51.7	8.68652	26.2509	36.9275	28.1351	0.137492
658	54	8.88972	24.6141	35.4533	31.0429	0.147996
662	51.5	9.67192	26.2494	37.321	26.7577	0.152145
666	50.2	9.44286	24.2186	35.5443	30.7942	0.158005
670	53.1	10.1222	23.7699	38.4256	27.6823	0.162748
674	56.3	7.72208	21.9086	31.6109	38.7584	0.144285
678	63.7	7.11978	16.5028	31.8418	44.5356	0.147271
682	66	5.46645	17.266	26.9753	50.2922	0.12356
686	62.4	6.07549	15.4092	32.4081	46.1072	0.127056
690	51.6	7.54493	19.8943	36.2136	36.3472	0.134472
694	52.9	8.20951	19.2364	38.281	34.2731	0.142731
698	47.4	8.77243	21.167	39.54	30.5206	0.144504
702	51.4	7.66484	23.065	38.6044	30.6658	0.124289
706	46.9	9.63239	20.7899	43.6063	25.9714	0.14958
710	46	9.5307	23.1631	39.9086	27.3976	0.151109
714	46	8.29584	22.6321	39.7331	29.339	0.13302
718	46	7.65642	19.9016	40.6276	31.8144	0.126491
722	47.4	8.14043	23.105	36.8976	31.857	0.135668
726	48.2	8.75788	23.6162	36.284	31.3419	0.146208
730	46.3	8.79935	24.5715	37.2718	29.3573	0.142284
734	51.5	9.21808	23.0973	36.0542	31.6304	0.155838
738	49.8	8.94219	23.1491	35.3676	32.5411	0.152814
742	57.4	7.75944	19.1228	35.284	37.8338	0.142619
746	55.9	6.61985	16.2233	29.3334	47.8235	0.14531
750	53.1	6.84717	16.1435	29.8828	47.1265	0.148766
754	52.7	6.69806	15.9628	28.2109	49.1282	0.15163
758	54.5	8.0012	19.0041	33.003	40.0014	0.153846
762	46.7	9.42199	24.0293	36.0063	30.5424	0.15694
766	44.1	9.61695	21.8648	38.9712	29.5471	0.15808
770	45.8	9.13763	23.434	39.8606	27.5678	0.144367
774	49.4	10.6682	24.2863	29.9197	35.1258	0.196808
778	56.5	5.84918	12.673	26.5529	54.9249	0.149115
782	57.4	6.2999	15.5289	26.6346	51.5366	0.149416
786	35.5	6.82976	15.0886	32.3433	45.7383	0.143991
790	56.6	5.93915	15.5653	31.0399	47.4557	0.127435
794	57.6	6.12902	15.6379	31.7415	46.4916	0.12936
798	54.8	6.19268	13.8684	31.6668	48.2721	0.135998
802	52.4	5.23245	12.3902	29.5561	52.8212	0.124741
806	29.4	7.76078	18.8762	41.3437	32.0193	0.128874
810	42.6	5.99452	15.3347	32.5604	46.1104	0.125159
814	41.8	6.95726	19.2305	36.1137	37.6985	0.125709
818	42.9	5.17434	14.8084	34.9239	45.0934	0.104044
822	82.4	2.77665	6.05381	13.2426	77.9269	0.143894
826	77.6	2.99935	7.84845	14.2844	74.8678	0.135516
830	89.8	2.32736	5.26325	11.9145	80.4949	0.135487
834	97.4	1.80237	3.94257	8.44176	85.8133	0.145536
838	82.8	2.46275	5.03829	11.9114	80.5876	0.145298
