# Supplementary material for: Multi-index analysis of climate change events recorded by loess-paleosol deposits in the upper Hanjiang River valley since MIS 3
Source: PLoS One. 2026 Mar 4;21(3):e0341061. doi: 10.1371/journal.pone.0341061 (PMC12959666; doi:10.1371/journal.pone.0341061)
Supplement: S2 File — (XLSX) [file pone.0341061.s002.xlsx]

## Sheet: Sheet1
Depth (cm)	Al2O3 (g/kg)	Fe2O3 (g/kg)	Na2O (g/kg)	CaO (g/kg)	Rb (mg/kg)	Sr (mg/kg)	Rb/Sr
0	82.2	65.7	23.3	5.6	105.8	150.8	0.701592
2	83.1	66.1	22.9	5.6	101.7	145.2	0.700413
4	82.8	65.8	24.4	5.7	104.4	150.8	0.692308
6	83.5	66	24	5.7	105.8	153.9	0.687459
8	84.3	66.1	23.5	5.8	101.7	149.6	0.679813
10	82.3	65.1	23.7	5.7	102.9	155.1	0.663443
12	82.4	65.5	23.8	5.6	102.9	151.9	0.677419
14	82.2	65	23.2	5.6	103.9	155.8	0.666881
16	82.8	65.1	24.2	5.7	104.5	159.6	0.654762
18	82.8	65	24.5	5.8	105.2	159.3	0.660389
20	82.1	65.2	24.1	5.7	104.9	162.6	0.645141
22	82.1	64	25.6	5.8	104.5	164	0.637195
24	81.8	66	23.4	5.8	104.3	162.5	0.641846
26	83.2	65.5	24.4	5.8	103.9	161.9	0.641754
28	82.7	64.7	24.5	5.8	93.3	147.7	0.631686
30	81.4	64.7	24.2	5.9	103.5	163.9	0.631483
32	81.9	63.4	25.4	5.9	99.6	166.7	0.597481
34	82.2	65.1	24.4	5.9	105.1	166.8	0.630096
36	81.8	65.4	24	5.9	103.8	166.3	0.624173
38	81.3	64.2	24.6	6	102.4	168.5	0.607715
40	80.9	63.4	25.3	5.9	103.2	170.2	0.606345
42	81	63.7	25.7	6	102	169.7	0.601061
44	79.1	63.3	26.2	6	98	164	0.597561
46	78.3	61.5	27.4	6.1	97.9	173.1	0.565569
48	79.2	62.1	26.9	6	99.7	172.7	0.577302
50	79.1	61.3	27.1	6.1	86.5	151.6	0.57058
52	79.7	61.7	27.6	6	99.7	172	0.579651
54	77.1	60.6	29.1	6	98.8	176.6	0.559456
56	79.5	61.8	26.8	6	98.7	170.5	0.578886
58	78.8	61.3	26.2	6	96.6	174.6	0.553265
60	77.7	58.2	29.3	6.3	100.9	168.4	0.599169
62	79.1	61.1	26.1	6	103.8	162.6	0.638376
64	78.2	59.7	28	6.3	99.7	166.3	0.599519
66	81.4	64.2	24.6	5.7	105.1	146.5	0.717406
68	82.8	66.5	23.4	5.8	111.3	144.6	0.76971
70	82.7	66.8	23	5.7	110.9	139.6	0.794413
72	83.7	68.5	21.7	6.3	109.5	131.1	0.83524
74	85.3	70	21.1	5.4	107.7	122.7	0.877751
76	85.2	70.2	21.2	5.3	117.1	132.1	0.88645
78	83.4	69.5	22.3	5.3	108.5	122.2	0.887889
80	84.6	69.8	21.3	5.4	116.5	132.7	0.87792
82	85.1	70.1	21.3	5.4	110.1	124.8	0.882212
84	83.8	69.3	22.1	5.5	114.7	132.2	0.867625
86	84.8	69.8	21.1	5.4	116.1	133.6	0.869012
88	83.9	69	22	5.4	114.6	134.1	0.854586
90	84.2	69.6	21.5	5.4	117.5	134.3	0.874907
92	83.7	69.2	22.2	5.5	111.6	128.1	0.871194
94	83.1	68.4	22.6	5.5	113.1	135.2	0.836538
96	84	68.6	22.7	5.5	110	129.9	0.846805
98	83.4	68.4	23.5	5.5	111.2	130.8	0.850153
100	83.3	68.5	22.5	5.5	112.4	131.3	0.856055
102	83.1	67.6	22.4	5.4	116.7	140.9	0.828247
104	83.2	68.5	23	5.5	114.5	135.2	0.846893
106	82.4	67.3	23.5	5.4	117.3	141.5	0.828975
108	82.7	67.9	23.3	5.4	112.9	137	0.824088
110	83.3	68.2	22.8	5.4	111.6	135.8	0.821797
112	82.2	67	22.9	5.5	115.2	142.5	0.808421
114	81.9	66.9	23.5	5.4	112.6	139.1	0.80949
116	82.1	67	23.2	5.5	111.6	142.4	0.783708
118	82.3	67.3	23.4	5.5	111.1	137.8	0.806241
120	82.7	67.4	22.9	5.4	114.6	143.9	0.796386
122	81.8	67.2	23	5.4	112.6	141	0.798582
124	82	67.3	23.4	5.4	115.5	144.5	0.799308
126	81.4	67.4	23	5.5	111.2	140.2	0.793153
128	81.4	66.5	23.2	5.5	112.2	143.2	0.78352
130	80.6	65.9	23.8	5.5	109.1	144.7	0.753974
132	81.5	66.7	23.6	5.4	112.2	147.2	0.762228
134	81.6	66.4	23.3	5.4	113.4	149.7	0.757515
136	81.6	66.7	23.5	5.5	110.4	147.3	0.749491
138	80.7	66	23.7	5.5	109	146.4	0.744536
140	79.6	65.5	24.4	5.5	112.4	150.9	0.744864
142	81.2	65	24.3	5.6	110.9	151.3	0.732981
144	81.2	65.4	24.5	5.5	110.6	150.9	0.732936
146	82.4	65.1	24.5	5.6	111	153.5	0.723127
148	81.1	64.7	25.2	5.6	103.1	143.8	0.716968
150	82.2	65.2	25.2	5.7	104.8	147.5	0.710508
152	81.5	65.6	24.1	5.7	106.5	149.8	0.710948
154	81.5	65.1	24.4	5.7	102.3	144.8	0.706492
156	81.05	64.4	25.15	5.7	102.675	149.175	0.688286
158	80.4	63.4	26.7	5.7	97.6	143.4	0.680614
160	80.8	63.5	25.4	5.7	104.3	158.7	0.657215
162	81.9	63.7	25.4	5.7	102.9	157.1	0.654997
164	83.4	63.6	27.6	5.6	104.2	158.3	0.658244
166	79.7	61.9	26.5	5.7	95.9	154.8	0.619509
168	80.3	63	27.5	5.9	93.2	149.2	0.624665
170	80.3	61.6	26.5	5.8	97.6	162.2	0.601726
172	80.6	62.7	25.8	5.8	98.9	166	0.595783
174	81.5	62.5	25.8	5.8	87.2	141.9	0.614517
176	79.4	62.1	26.6	5.8	98.8	168.8	0.585308
178	77.1	59.8	28.5	5.9	96.7	173.4	0.55767
180	78.7	61.6	26.7	5.9	99	171.9	0.575916
182	78.6	60.8	26.8	5.8	98.8	169.6	0.582547
184	79	60.1	26	5.7	95.9	172.8	0.554977
186	77.2	60.3	27	5.8	92.6	164.1	0.56429
188	76.4	59.5	26.6	5.9	95.7	178.1	0.537339
190	78.5	61.3	26.3	6	94.6	170.1	0.556143
192	76.7	60.7	26.8	6	95.9	176	0.544886
194	75.6	58.3	27.1	5.8	95.7	176.3	0.542825
196	78.9	60.5	26.7	5.9	95.4	176.6	0.540204
198	76.4	58.8	28.5	6	93.9	176.6	0.53171
200	78	58.6	28.8	5.9	94.2	178.8	0.526846
202	78.8	59.4	28	5.9	91	173.1	0.525708
204	78.5	60	28.2	5.7	93.7	177.2	0.528781
206	77.5	58.9	27.2	5.8	96.4	180.3	0.534664
208	77.5	59.9	26.9	5.8	94.5	171.4	0.551342
210	78.8	60.8	26.2	5.8	91.9	168.5	0.545401
212	77.7	60.2	26.5	5.8	96.6	172.5	0.56
214	80.7	62.2	25.2	5.8	93.7	166.8	0.561751
216	77.4	58.9	28.6	5.9	95.7	181.4	0.527563
218	78.6	59.8	28.2	6.1	94.8	178.2	0.531987
220	77.7	59.1	29.2	6.15	95.725	183	0.523087
222	79.4	59.2	29.9	6.3	96	186.4	0.515021
224	75.4	58.5	30.1	6.3	96.4	186	0.51828
226	78.9	60.3	28.5	6.3	97.7	186.3	0.524423
228	79	61.2	27.9	6.1	100.5	174.1	0.577254
230	82.1	62.6	26.7	6	100.1	167.7	0.596899
232	80.8	62.4	28	6.2	102.8	162.1	0.634176
234	81	63.2	25.9	5.9	106.9	170.9	0.625512
236	80.8	63.6	25.3	5.8	106.2	164.4	0.645985
238	82	63.2	26.2	6	101.4	158.3	0.640556
240	80.7	63.1	27.4	6	108.7	169.5	0.641298
242	82.8	63.8	25.5	5.9	90.7	141.8	0.639633
244	80.4	63.3	26.1	6	104.7	168	0.623214
246	81.5	63.4	26.5	6	104.2	165.7	0.628847
248	81.8	63.7	25.7	6.1	89.8	144.7	0.620594
250	81.4	63.3	26.1	6.1	103.7	170.8	0.607143
252	81.5	63.2	26.2	6	104.1	171.9	0.605585
254	81.2	62.6	27.6	6.1	104.3	172.2	0.605691
256	79	62.7	26.8	6.1	106.6	174.4	0.611239
258	82.1	62.8	26.2	6.2	100.2	170.8	0.586651
260	80	61.7	28.4	6.3	106.2	182.9	0.580645
262	78.8	60.9	27.2	6.2	102.3	181.7	0.563016
264	79.9	60.9	28.5	6.3	101.7	186.1	0.54648
266	77.2	59.7	29.8	6.4	103.1	188.4	0.54724
268	78.8	60.2	29.9	6.4	100.1	184	0.544022
270	79.4	60	29	6.4	101.5	187.4	0.541622
272	79.7	60	29.8	6.5	103.9	190.7	0.544835
274	79.3	60.1	30.2	6.4	99.5	183.3	0.542826
276	77.9	59.2	30.9	6.5	99.6	186.5	0.534048
278	77	59.3	32.3	6.6	100.6	184.2	0.546145
280	78.3	60.1	29	6.4	103.1	188.3	0.547531
282	76.8	59.6	31.2	6.5	102.4	185.4	0.552319
284	78.1	61	29.9	6.4	102.6	180.6	0.568106
286	79.4	62.4	28.1	6.3	104.4	176.9	0.590164
288	79.2	63	27.8	6.3	101.6	163.7	0.620648
290	79	63.4	26.7	6	103.1	158.1	0.652119
292	80.1	64.7	25.3	5.8	106.6	152.5	0.699016
294	81	65.3	25.2	5.7	101	141.2	0.715297
296	79.7	64.1	25.8	5.9	101.9	154.6	0.65912
298	80.8	66.2	25	5.8	110.7	150.6	0.73506
300	81.9	66.4	24.1	5.8	86	148.3	0.579906
302	81.6	66.3	25	5.7	110.3	145.6	0.757555
304	82.6	66.2	24.7	5.6	112.8	147.5	0.764746
306	81.3	65.8	24.8	5.7	112.1	148.1	0.756921
308	81.2	65.9	24.9	5.6	111.8	148	0.755405
310	80.8	65.6	25.1	5.7	110.4	146.4	0.754098
312	81	65.5	25.4	5.7	103.3	136	0.759559
314	80.5	65	25.8	5.7	109.1	145.2	0.751377
316	80.8	65	25.2	5.7	108.1	146.4	0.738388
318	80.4	64.7	25.1	5.8	109.3	151.8	0.720026
320	80.4	64.4	25.5	5.8	107	150	0.713333
322	81.4	65.5	25.3	5.7	113.1	149.5	0.756522
324	81.6	64.4	24.4	5.6	113.8	153.2	0.74282
326	82.5	65.7	24.6	5.6	112.9	150.8	0.748674
328	82	65.3	25.1	5.7	110.7	149.3	0.74146
330	81.9	65.4	25.5	5.8	110.3	150.8	0.731432
332	80.9	65	25.7	5.7	110.8	154.1	0.719014
334	81.5	65.25	25.3	5.75	103.3	144.15	0.716615
336	81.7	65.275	25.3	5.775	106.425	148.35	0.717391
338	82.1	65.5	24.9	5.8	95.8	134.2	0.71386
340	81.9	65.2	25.1	5.8	108.8	154.3	0.70512
342	81.5	65.3	25.6	5.9	108.9	153.8	0.708062
344	81.4	65.1	25.5	5.9	108.3	156.5	0.692013
346	81.3	65.4	25.5	5.8	105.1	151.6	0.693272
348	82	65.3	25.1	5.7	100.6	142.7	0.704975
350	80.8	65.2	25.1	5.8	109.7	157.2	0.697837
352	81.2	65.2	25.7	5.7	103.8	148.2	0.700405
354	80.8	65.1	25.8	5.9	109.1	156.6	0.696679
356	80.3	64.6	25.7	5.8	109.9	157	0.7
358	80.7	64.5	25.3	5.8	108.2	156.4	0.691816
360	80.5	64.2	25.8	5.7	108.6	156.4	0.694373
362	80.9	64.6	25.2	5.7	103.9	149.1	0.696848
364	81	64.8	24.4	5.7	109.8	157.6	0.696701
366	81.1	64.7	25.2	5.7	103.7	149.9	0.691795
368	81.4	64.5	24.6	5.7	109.2	160.5	0.680374
370	80.2	64.1	25.4	5.7	101.2	150	0.674667
372	80	63	25.7	5.8	107.7	168.5	0.639169
374	80.8	64.2	25.4	5.7	106.3	160	0.664375
376	80.1	63.2	25.7	5.8	105.8	165.6	0.638889
378	81.3	63.5	25.7	5.9	105.9	170	0.622941
380	81.5	63.6	25.5	5.8	105.3	168.8	0.623815
382	80.8	62.5	25.7	5.8	104.5	171.8	0.608265
384	80.1	61.9	26.8	5.9	103.7	172.7	0.600463
386	79.6	61.3	27.3	5.9	103.1	178.5	0.577591
388	80	62.1	26.6	5.9	100.3	170.9	0.586893
390	79.5	61.5	27.4	5.9	101.9	176.8	0.576357
392	80	61.8	27.1	5.9	104	178.7	0.581981
394	80.3	61.8	26.6	6	100.5	175.6	0.572323
396	79.9	61.2	27.3	5.9	99.7	172.4	0.578306
398	79.6	61.7	26.1	5.9	93.8	162.1	0.578655
400	80.7	62.3	26.4	5.9	102.9	173.1	0.594454
402	79.5	61.6	26.1	6	100.3	172.6	0.581112
404	81.4	62.3	25.4	5.9	98.7	166.5	0.592793
406	80.4	62.6	26.5	5.9	103.3	172.9	0.597455
408	80.8	62.6	25	5.8	102.6	170	0.603529
410	79.4	61.4	26.8	6.1	103.8	175.8	0.590444
412	79.6	61.4	26.2	5.9	88.8	171.3	0.518389
414	79.7	61.5	27.7	6	98.9	166.8	0.592926
416	77.8	61	27.8	6	99.7	170.2	0.585781
418	78.9	61.5	27.1	6.1	101.2	172.6	0.586327
420	78.2	60.9	28.3	6.1	95.8	168.2	0.56956
422	78.8	61	27.8	6.1	97.6	169.9	0.574456
424	78	61.1	27.6	6.1	102.7	177.8	0.577615
426	77.8	60.6	28.4	6.1	100.7	176.6	0.570215
428	78.1	60.3	28.2	6.2	101	181.6	0.556167
430	77.6	60.7	28	6.2	99.6	180.9	0.55058
432	77.5	60.1	29.1	6.3	90.9	164.6	0.552248
434	76.5	60	29.3	6.3	96.3	177.4	0.542841
436	77.4	60.2	29.5	6.3	100.4	185.6	0.540948
438	76.6	59.5	29.575	6.325	90.45	168.325	0.537353
440	77	59.2	29.2	6.3	100.7	188.8	0.533369
442	75.5	58.6	30.3	6.4	100	186.4	0.536481
444	76.5	59.1	30.4	6.4	99.7	185.1	0.538628
446	77.1	58.8	31.4	6.6	97.9	191.1	0.512297
448	76.3	58.3	31.6	6.5	95.3	182.8	0.521335
450	76.1	58.5	31.5	6.4	97.3	184.3	0.527944
452	77	58.7	31.4	6.3	96.8	180.7	0.535695
454	77.8	59.2	29.4	6.3	99.6	180.6	0.551495
456	77.2	59.2	30.6	6.3	101	180.8	0.558628
458	78.9	59.9	29.1	6.2	82.1	173.6	0.472926
460	79.1	60.3	29	6.1	97.9	167.4	0.584827
462	79	60.7	29.4	6.1	99.4	167.5	0.593433
464	79.4	61.4	28.4	6	103.4	168.8	0.612559
466	80.4	61.9	27.6	6.1	104	170.2	0.611046
468	79.7	62.3	27.5	6.1	105.6	170.6	0.618992
470	79.4	63	27.5	6	106.3	167.3	0.635386
472	79.1	63.3	26.8	6	101.1	160.2	0.631086
474	79	62.8	26.9	6	105.2	166.6	0.631453
476	80.3	63.6	26.7	6	101.2	159.1	0.636078
478	79.3	63.2	27.5	6.1	104.3	162.4	0.642241
480	80.4	63.9	26	5.9	106.3	162.6	0.653752
482	80.7	64.2	25.1	5.8	95.3	142.3	0.669712
484	81.4	64.6	24.5	5.9	100.2	149	0.672483
486	81	64.6	24.8	5.8	99.3	146.3	0.678742
488	81.4	65	24.6	5.8	85.5	124.2	0.688406
490	81.1	64.5	24.5	5.8	102.6	149.5	0.686288
492	81.6	64.8	24.2	5.8	92.6	136.9	0.676406
494	81.5	64.9	24	5.8	98.9	144.7	0.683483
496	81.6	65	24.7	5.7	93.5	134.4	0.695685
498	80.9	64.3	24.9	5.9	95.6	139.7	0.684324
500	81.4	64.8	24.6	5.7	94.5	136.8	0.690789
502	82	64.5	24.5	5.7	88.5	130.4	0.678681
504	81.1	64.6	24.4	5.8	98.8	147.3	0.67074
506	80	63.8	25	5.8	102.3	155.1	0.659574
508	80.6	64.3	24.7	5.9	109.2	165.8	0.658625
510	81.1	63.9	24.5	5.9	105.7	161	0.656522
512	81	63.6	24.9	5.8	96	148.6	0.64603
514	81	63.8	24.9	5.8	99.7	154	0.647403
516	82	64	24.3	5.9	107.3	166.2	0.645608
518	79.5	63	25.2	5.9	107.1	167.5	0.639403
520	80.2	63.1	25.8	5.9	100.2	159.3	0.629002
522	80.2	62.6	25.6	5.9	103.8	166	0.625301
524	81.1	63.5	25.1	5.9	106	171.4	0.618436
526	80.3	62.3	25.3	5.9	105.7	172.1	0.614178
528	80.5	62.5	25.5	5.9	103.9	166.6	0.623649
530	80.2	62.1	25.9	6	103.8	170.4	0.609155
532	80	62.2	26.8	6	105.1	169.7	0.619328
534	80.55	62.2	26.2	5.95	102.475	167.75	0.610879
536	81.4	62.8	25.2	5.9	101.6	167.1	0.608019
538	80.6	61.7	26.9	5.9	99.4	163.8	0.606838
540	79.5	61.3	25.9	5.9	99.5	162.5	0.612308
542	81.5	62	25.2	5.7	101	159.4	0.633626
544	81.3	62.9	25.4	5.8	97.6	146.7	0.665303
546	79.1	62.4	25.3	5.6	113.8	155.3	0.732775
548	79.4	62	25.5	5.6	99.9	150.4	0.664229
550	80.9	62.7	25.3	5.5	99.9	144.2	0.692788
552	78.9	62.7	25.1	5.4	105.8	155.6	0.679949
554	79	62.3	25.5	5.4	100	147.9	0.676133
556	79.7	62.4	26.2	5.3	106.6	150.8	0.706897
558	78.8	62.2	26.8	5.5	105.6	155.9	0.677357
560	80.5	62.3	25.7	5.4	102.4	147.5	0.694237
562	80.7	62.4	25.7	5.4	105.5	154.6	0.682406
564	79.3	62.2	26.9	5.5	103.7	150	0.691333
566	80.6	62.5	26.5	5.5	104.1	150.7	0.690776
568	79.4	62.1	26.9	5.6	104	153.5	0.677524
570	78.3	62	27.7	5.8	103.7	158.8	0.653023
574	79	62.5	27.1	5.7	102.1	153.7	0.664281
578	79.2	62.4	26.8	5.8	102.6	156.9	0.65392
582	79.9	62.9	27.4	5.7	96.9	146.9	0.659632
586	80	63.2	26.8	5.8	96.8	146.6	0.6603
590	78.7	62.7	26.8	5.8	102.8	154.8	0.664083
594	79.5	63.1	26.6	5.7	105.7	156.6	0.674968
598	79.5	64.3	26	5.6	105.1	149.4	0.703481
602	79.5	64.2	25.9	5.6	105.8	145.6	0.726648
606	79.2	64.5	26.6	5.6	116.2	148.1	0.784605
610	79.5	64.3	26.2	5.5	115.5	146.4	0.788934
614	79	64.3	26	5.5	114	145.3	0.784584
618	80	64.2	25.4	5.5	115.7	146.8	0.788147
622	80.1	64.3	21	5.5	116.9	149	0.784564
626	79.8	64	25.8	5.6	114.9	150.7	0.762442
630	78.4	63.2	26.9	5.7	114.7	157.4	0.728717
634	77.4	63.4	23.9	5.7	114	154.2	0.7393
638	80.6	63.8	26.1	5.5	114.1	147.2	0.775136
642	80.7	64.6	20.9	5.5	116.5	147.4	0.790366
646	79.6	64.4	21.1	5.5	115.4	148.7	0.776059
650	77.8	63.6	25.7	5.5	112.9	147.1	0.767505
654	77.7	62.5	26.4	5.6	108.4	145.3	0.746043
658	79.6	64.5	20.9	5.7	113.3	152.2	0.744415
662	78.85	63.725	24.55	5.5	112.4	147	0.764626
666	79.9	65.1	24.8	5.4	114.6	146.9	0.780123
670	78.2	62.8	26.1	5.3	113.3	143.6	0.788997
674	78	62.5	26.2	5.4	113.9	152.1	0.748849
678	74.5	58.7	23.9	6	105.6	177.7	0.59426
682	73.9	57.2	30.7	6.1	103.5	183.1	0.565265
686	74.1	56.4	30.5	6	102.2	173.5	0.589049
690	73.4	57.6	29.2	5.5	108.8	151.7	0.717205
694	77.5	60	28.8	6.1	109.5	163.7	0.668907
698	78.1	59.9	29.1	6.3	109.7	162.4	0.675493
702	77.8	60	29.5	6.3	106	157.2	0.6743
706	78	60.8	28.7	6.1	111	158.4	0.700758
710	77.3	61.2	27.5	6	109.2	154.1	0.708631
714	78	61.6	27.3	5.7	112.2	153.2	0.732376
718	78.3	62.7	26.3	5.6	111.8	147.7	0.75694
722	78.5	62.9	25.5	5.6	98.4	131.8	0.746586
726	80.6	64	25.1	5.5	109.4	144.6	0.75657
730	78.2	63.2	25.6	5.5	108.7	145.3	0.748107
734	76.8	61.9	26.8	5.8	108.8	156.4	0.695652
738	77.1	63.2	26.2	5.9	109.2	156.3	0.698656
742	75.9	61.3	26.9	6	104	160.4	0.648379
746	76.5	60.7	27.6	6.9	105.8	167.6	0.631265
750	76.6	57.8	26.3	17.1	102.3	183.5	0.557493
754	73.4	56.1	26.2	20.9	100	185.8	0.538213
758	73.3	56.4	26.2	21.5	94.6	174.2	0.543054
762	74.2	57.5	25.2	22	103.1	177	0.582486
766	73.2	55.6	24.6	28.9	102.3	165.8	0.617008
770	74.3	56.2	23.9	27.8	101.8	167.1	0.609216
774	74	56.8	24.8	25.3	100.6	177.7	0.566123
778	74.4	57.3	26	23.1	97.6	186.1	0.524449
782	71.9	56.2	28.8	20.8	94.3	190.6	0.494753
786	74.6	57	23.1	20.4	100	188.9	0.529381
790	74.1	56.6	24.5	19.9	99.8	196.8	0.507114
794	73.4	55	28.2	19.7	99.2	205.7	0.482256
798	71.7	54.4	28.9	21.4	98.3	206.5	0.476029
802	72.5	54.4	25.6	24.3	98.1	180.8	0.542588
806	73.3	53.9	24.6	31.6	100.7	169.7	0.5934
810	72.7	54.2	23.7	27	88.4	149	0.593289
814	72.5	54.5	24.1	23.1	100.4	150.5	0.66711
818	70.3	51.8	25.5	28	95.5	172.8	0.552662
822	67.8	46.6	29.2	24.6	86.2	239.6	0.359766
826	68.5	48.2	33.5	24.5	89.2	234.9	0.379736
830	69.1	48.4	34	24.6	89.8	240.5	0.373389
834	65.8	43.9	37.6	25.3	82.3	258.6	0.318252
838	68.2	46.9	34.7	27	86.9	244	0.356148
